# Supplementary material for: A novel ferroptosis-related genes model for prognosis prediction of lung adenocarcinoma
Source: BMC Pulm Med. 2021 Jul 13;21:229. doi: 10.1186/s12890-021-01588-2 (PMC8276441; doi:10.1186/s12890-021-01588-2)
Supplement: Supplementary file 7 — Additional file 7: Supplementary table 3. GO enrichment results of DEGs between high risk group and low risk group. [file 12890_2021_1588_MOESM7_ESM.xlsx]

## Sheet: GO_enrich_result
ONTOLOGY	ID	Description	GeneRatio	BgRatio	pvalue	p.adjust	qvalue	geneID	Count
BP	GO:0070268	cornification	35/760	112/17913	2.56946e-21	1.03678e-17	9.83155e-18	KLK12/KRT24/KLK14/KRT33B/DSC1/KLK5/SPRR1B/KRT77/LIPK/KRT33A/KRT78/KRT13/SPRR2D/KRT75/SPRR2A/KRT34/KRT14/KRT9/KRT16/PKP2/LCE3D/SPRR2E/CASP14/KRT20/KRT17/RPTN/SPRR2G/KRT83/KRT6C/DSG4/KRT81/KRT6B/PI3/DSG3/KRT6A	35
BP	GO:0035082	axoneme assembly	19/760	52/17913	1.3774e-13	2.77891e-10	2.63519e-10	CFAP100/CFAP73/DNAAF1/DNAI2/DNAI1/TEKT2/ZMYND10/CFAP46/CFAP74/PIH1D3/DRC1/CCDC151/CFAP157/CCDC114/ARMC4/RSPH4A/CFAP43/HYDIN/RSPH1	19
BP	GO:0031424	keratinization	36/760	224/17913	5.04664e-12	5.92014e-09	5.61396e-09	KLK12/KRT24/KLK14/KRT33B/DSC1/KLK5/SPRR1B/KRT77/LIPK/KRT33A/KRT78/KRT13/SPRR2D/KRT75/SPRR2A/KRT34/KRT14/KRT9/KRT16/PKP2/LCE3E/LCE3D/SPRR2E/CASP14/KRT20/KRT17/RPTN/SPRR2G/KRT83/KRT6C/DSG4/KRT81/KRT6B/PI3/DSG3/KRT6A	36
BP	GO:0001578	microtubule bundle formation	21/760	78/17913	6.42383e-12	5.92014e-09	5.61396e-09	CFAP100/CFAP73/DNAAF1/DNAI2/DNAI1/TEKT2/TPPP3/ZMYND10/CFAP46/CFAP74/PIH1D3/DRC1/CCDC151/CFAP157/CCDC114/ARMC4/RSPH4A/CFAP43/HYDIN/RSPH1/CAPN6	21
BP	GO:0030216	keratinocyte differentiation	42/760	298/17913	7.33599e-12	5.92014e-09	5.61396e-09	KLK12/KRT24/KLK14/KRT33B/SERPINB13/DSC1/AKR1C3/CD109/KLK5/SPRR1B/KRT77/LIPK/KRT33A/KRT78/KRT13/SPRR2D/KRT75/SPRR2A/KRT34/CTSV/KRT14/KRT9/KRT16/PKP2/LCE3E/LCE3D/SPRR2E/CASP14/KRT20/KRT17/CERS3/RPTN/SPRR2G/KRT83/KRT6C/DSG4/KRT81/KRT6B/PI3/DSG3/KRT6A/S100A7	42
BP	GO:0019730	antimicrobial humoral response	24/760	106/17913	1.16508e-11	7.83513e-09	7.42991e-09	ELANE/AZU1/ITLN1/DEFA5/EPPIN/PLA2G1B/KLK3/CHGA/DMBT1/RNASE7/HIST1H2BF/KLK5/DEFB4A/IL36RN/DEFB1/HRG/S100A8/S100A9/FGA/F2/PRSS3/PI3/KRT6A/S100A7	24
BP	GO:0070286	axonemal dynein complex assembly	12/760	25/17913	9.76448e-11	5.62852e-08	5.33742e-08	CFAP100/CFAP73/DNAAF1/DNAI2/DNAI1/TEKT2/ZMYND10/PIH1D3/DRC1/CCDC151/CCDC114/ARMC4	12
BP	GO:0043588	skin development	47/760	412/17913	6.92679e-10	3.4937e-07	3.31301e-07	KLK12/KRT24/KLK14/LGR5/KRT33B/SERPINB13/DSC1/AKR1C3/CD109/KLK5/SPRR1B/KRT77/LIPK/KRT33A/KRT78/KRT13/SPRR2D/KRT75/SPRR2A/KRT34/DKK1/GJB3/CTSV/DKK4/KRT14/KRT9/KRT16/PKP2/FST/LCE3E/LCE3D/SPRR2E/CASP14/KRT20/KRT17/CERS3/RPTN/SPRR2G/KRT83/KRT6C/DSG4/KRT81/KRT6B/PI3/DSG3/KRT6A/S100A7	47
BP	GO:0009913	epidermal cell differentiation	42/760	346/17913	8.7075e-10	3.90386e-07	3.70196e-07	KLK12/KRT24/KLK14/KRT33B/SERPINB13/DSC1/AKR1C3/CD109/KLK5/SPRR1B/KRT77/LIPK/KRT33A/KRT78/KRT13/SPRR2D/KRT75/SPRR2A/KRT34/CTSV/KRT14/KRT9/KRT16/PKP2/LCE3E/LCE3D/SPRR2E/CASP14/KRT20/KRT17/CERS3/RPTN/SPRR2G/KRT83/KRT6C/DSG4/KRT81/KRT6B/PI3/DSG3/KRT6A/S100A7	42
BP	GO:0008544	epidermis development	49/760	452/17913	1.69573e-09	6.84227e-07	6.4884e-07	KLK12/KRT24/KLK14/LGR5/KRT33B/SERPINB13/DSC1/GJB5/AKR1C3/CD109/KLK5/SPRR1B/KRT77/LAMC2/LIPK/KRT33A/KRT78/BNC1/KRT13/SPRR2D/KRT75/SPRR2A/KRT34/DKK1/CTSV/DKK4/KRT14/KRT9/KRT16/PKP2/FST/LCE3E/LCE3D/SPRR2E/CASP14/KRT20/KRT17/CERS3/RPTN/SPRR2G/KRT83/KRT6C/DSG4/KRT81/KRT6B/PI3/DSG3/KRT6A/S100A7	49
BP	GO:0003341	cilium movement	15/760	52/17913	2.34415e-09	8.59876e-07	8.15404e-07	CFAP100/CFAP73/DNAAF1/DNAI2/DNAI1/CFAP46/PIH1D3/CCDC151/CCDC114/ARMC4/RSPH4A/CFAP43/HYDIN/ROPN1L/MAATS1	15
BP	GO:0061844	antimicrobial humoral immune response mediated by antimicrobial peptide	14/760	55/17913	4.69146e-08	1.5775e-05	1.49592e-05	ELANE/DEFA5/PLA2G1B/KLK3/RNASE7/HIST1H2BF/KLK5/DEFB4A/DEFB1/HRG/S100A9/F2/KRT6A/S100A7	14
BP	GO:0036158	outer dynein arm assembly	7/760	13/17913	3.30337e-07	0.000101224	9.59888e-05	DNAAF1/DNAI2/DNAI1/ZMYND10/CCDC151/CCDC114/ARMC4	7
BP	GO:0006691	leukotriene metabolic process	10/760	31/17913	3.51211e-07	0.000101224	9.59888e-05	GGTLC1/PLA2G1B/GGT2/GGT3P/GGTLC2/ALOX15/GGTLC3/CYP4F2/PTGR1/CYP4F3	10
BP	GO:0006641	triglyceride metabolic process	17/760	95/17913	4.50477e-07	0.000121178	0.000114911	FGF21/FABP12/FABP3/LIPF/FABP9/FABP4/THRSP/CAV3/APOH/FABP2/APOC3/CPS1/AGMO/APOBEC1/PCK1/NKX2-3/G6PC	17
BP	GO:0030317	flagellated sperm motility	15/760	77/17913	6.86495e-07	0.000162942	0.000154515	CELF3/TAC4/EPPIN/CATSPERD/DNAI1/TCTE1/TEKT3/PIH1D3/CFAP157/CFAP43/ROPN1L/RNASE10/IQCF1/DEFB1/TEX101	15
BP	GO:0097722	sperm motility	15/760	77/17913	6.86495e-07	0.000162942	0.000154515	CELF3/TAC4/EPPIN/CATSPERD/DNAI1/TCTE1/TEKT3/PIH1D3/CFAP157/CFAP43/ROPN1L/RNASE10/IQCF1/DEFB1/TEX101	15
BP	GO:1901661	quinone metabolic process	9/760	27/17913	1.00004e-06	0.000224176	0.000212582	AKR1C3/CYP4F2/CBR3/AKR1C1/AKR1C2/ADH4/CYP4F11/AKR1C4/AKR1B10	9
BP	GO:0015718	monocarboxylic acid transport	20/760	137/17913	1.34264e-06	0.000285134	0.000270388	CASR/SLC10A2/PLA2G1B/FABP3/FABP4/THRSP/SLC16A11/PLA2G4F/PLA2G12B/SLCO1B3/LEP/CYP4F2/SLC16A1/SLCO1B1/AKR1C1/NR1H4/AKR1C4/ABCC2/SPX/NTSR1	20
BP	GO:0015849	organic acid transport	31/760	293/17913	2.85684e-06	0.000548922	0.000520532	SYT4/CASR/SLC10A2/SLC1A7/PLA2G1B/SLC13A2/SLC6A18/FABP3/FABP4/THRSP/SLC16A11/PLA2G4F/PLA2G12B/TSPOAP1/SLC1A6/SLCO1B3/SLC26A4/LEP/CYP4F2/SLC6A17/SLC16A1/SLCO1B1/AKR1C1/SLC7A11/SLC13A5/NR1H4/AKR1C4/SLC6A15/ABCC2/SPX/NTSR1	31
BP	GO:0046942	carboxylic acid transport	31/760	293/17913	2.85684e-06	0.000548922	0.000520532	SYT4/CASR/SLC10A2/SLC1A7/PLA2G1B/SLC13A2/SLC6A18/FABP3/FABP4/THRSP/SLC16A11/PLA2G4F/PLA2G12B/TSPOAP1/SLC1A6/SLCO1B3/SLC26A4/LEP/CYP4F2/SLC6A17/SLC16A1/SLCO1B1/AKR1C1/SLC7A11/SLC13A5/NR1H4/AKR1C4/SLC6A15/ABCC2/SPX/NTSR1	31
BP	GO:0042445	hormone metabolic process	25/760	215/17913	4.96229e-06	0.000910129	0.000863058	PRLHR/CRH/DIO1/SLC5A7/PCSK1N/HSD17B6/REN/CYP21A2/TSPOAP1/HSD3B1/AKR1C3/LEP/RPE65/CGA/UGT1A7/SLC5A5/AKR1C1/AKR1C2/KLK6/ADH4/AKR1C4/UGT1A1/UGT1A3/AFP/AKR1B10	25
BP	GO:0006639	acylglycerol metabolic process	17/760	113/17913	5.44253e-06	0.00095481	0.000905428	FGF21/FABP12/FABP3/LIPF/FABP9/FABP4/THRSP/CAV3/APOH/FABP2/APOC3/CPS1/AGMO/APOBEC1/PCK1/NKX2-3/G6PC	17
BP	GO:0006638	neutral lipid metabolic process	17/760	114/17913	6.14805e-06	0.00103364	0.000980182	FGF21/FABP12/FABP3/LIPF/FABP9/FABP4/THRSP/CAV3/APOH/FABP2/APOC3/CPS1/AGMO/APOBEC1/PCK1/NKX2-3/G6PC	17
BP	GO:0034284	response to monosaccharide	23/760	200/17913	1.41001e-05	0.00227575	0.00215805	NEUROD1/CASR/CRH/FGF21/PRLH/AGER/ADIPOQ/ADCY8/SLC30A8/NAMPT/PDX1/TH/LEP/GCLM/GATA4/GIP/GCLC/CTSV/HNF4A/PCK1/PTPRN/NR1H4/LIN28A	23
BP	GO:0015721	bile acid and bile salt transport	7/760	21/17913	1.66118e-05	0.00257802	0.00244469	SLC10A2/SLCO1B3/SLCO1B1/AKR1C1/NR1H4/AKR1C4/ABCC2	7
BP	GO:0006959	humoral immune response	28/760	276/17913	1.87478e-05	0.00280176	0.00265685	ELANE/AZU1/ITLN1/DEFA5/EPPIN/PLA2G1B/KLK3/C6/CHGA/DMBT1/CR2/FCER2/RNASE7/HIST1H2BF/KLK5/DEFB4A/CPN1/IL36RN/DEFB1/HRG/S100A8/S100A9/FGA/F2/PRSS3/PI3/KRT6A/S100A7	28
BP	GO:0019433	triglyceride catabolic process	8/760	30/17913	2.57876e-05	0.00366056	0.00347124	FGF21/FABP12/FABP3/FABP9/FABP4/FABP2/APOC3/CPS1	8
BP	GO:0030647	aminoglycoside antibiotic metabolic process	5/760	10/17913	2.86179e-05	0.00366056	0.00347124	AKR1C3/AKR1C1/AKR1C2/AKR1C4/AKR1B10	5
BP	GO:1901748	leukotriene D4 metabolic process	5/760	10/17913	2.86179e-05	0.00366056	0.00347124	GGTLC1/GGT2/GGT3P/GGTLC2/GGTLC3	5
BP	GO:1901750	leukotriene D4 biosynthetic process	5/760	10/17913	2.86179e-05	0.00366056	0.00347124	GGTLC1/GGT2/GGT3P/GGTLC2/GGTLC3	5
BP	GO:0009746	response to hexose	22/760	195/17913	2.90305e-05	0.00366056	0.00347124	NEUROD1/CASR/CRH/FGF21/PRLH/AGER/ADIPOQ/ADCY8/SLC30A8/NAMPT/PDX1/TH/GCLM/GATA4/GIP/GCLC/CTSV/HNF4A/PCK1/PTPRN/NR1H4/LIN28A	22
BP	GO:0009743	response to carbohydrate	24/760	224/17913	3.016e-05	0.00368775	0.00349702	NEUROD1/CASR/CRH/FGF21/PRLH/AGER/ADIPOQ/ADCY8/SLC30A8/P2RX2/NAMPT/PDX1/TH/LEP/GCLM/GATA4/GIP/GCLC/CTSV/HNF4A/PCK1/PTPRN/NR1H4/LIN28A	24
BP	GO:1901317	regulation of flagellated sperm motility	6/760	16/17913	3.1774e-05	0.00373971	0.00354629	TAC4/EPPIN/RNASE10/IQCF1/DEFB1/TEX101	6
BP	GO:0044706	multi-multicellular organism process	24/760	225/17913	3.24386e-05	0.00373971	0.00354629	SCGB1A1/PRLHR/CRH/TEKT4/SLC6A4/TEKT3/KLK14/CALCA/NAMPT/LEP/TAC3/TAC1/FOSL1/SLC2A1/GIP/CTSV/PSG1/PSG2/PSG6/PSG9/PSG5/ABCC2/PSG3/PSG4	24
BP	GO:0050832	defense response to fungus	9/760	40/17913	3.5541e-05	0.00398356	0.00377753	ELANE/DEFA5/CHGA/RNASE7/IL36RN/HRG/C10orf99/S100A8/S100A9	9
BP	GO:0050829	defense response to Gram-negative bacterium	12/760	72/17913	4.60814e-05	0.00489854	0.0046452	ELANE/AZU1/DEFA5/ADGRB1/CHGA/DMBT1/RNASE7/DEFB4A/DEFB1/F2/LBP/S100A7	12
BP	GO:0042742	defense response to bacterium	25/760	245/17913	4.70188e-05	0.00489854	0.0046452	ELANE/AZU1/DEFA5/EPPIN/ADGRB1/PLA2G1B/KLK3/CHGA/DMBT1/DEFB124/RNASE7/HIST1H2BF/KLK5/DEFB4A/IFNE/DEFB1/C10orf99/S100A8/S100A9/FGA/NR1H4/F2/LBP/KRT6A/S100A7	25
BP	GO:0016137	glycoside metabolic process	6/760	17/17913	4.73465e-05	0.00489854	0.0046452	AKR1C3/TH/AKR1C1/AKR1C2/AKR1C4/AKR1B10	6
BP	GO:0045104	intermediate filament cytoskeleton organization	9/760	42/17913	5.37139e-05	0.00541839	0.00513816	KRT14/NEFL/KRT9/KRT16/PKP2/INA/KRT20/KRT17/KRT6C	9
BP	GO:0009749	response to glucose	21/760	190/17913	5.92449e-05	0.00583057	0.00552902	NEUROD1/CASR/CRH/FGF21/PRLH/AGER/ADIPOQ/ADCY8/SLC30A8/PDX1/TH/GCLM/GATA4/GIP/GCLC/CTSV/HNF4A/PCK1/PTPRN/NR1H4/LIN28A	21
BP	GO:0045103	intermediate filament-based process	9/760	43/17913	6.54005e-05	0.00628312	0.00595817	KRT14/NEFL/KRT9/KRT16/PKP2/INA/KRT20/KRT17/KRT6C	9
BP	GO:0019731	antibacterial humoral response	9/760	44/17913	7.9155e-05	0.00734783	0.00696781	ELANE/PLA2G1B/KLK3/DMBT1/RNASE7/HIST1H2BF/KLK5/DEFB1/FGA	9
BP	GO:0000353	formation of quadruple SL/U4/U5/U6 snRNP	5/760	12/17913	8.37671e-05	0.00734783	0.00696781	RNU5D-1/RNU5E-1/RNU4-1/RNU5A-1/RNU5B-1	5
BP	GO:0000365	mRNA trans splicing, via spliceosome	5/760	12/17913	8.37671e-05	0.00734783	0.00696781	RNU5D-1/RNU5E-1/RNU4-1/RNU5A-1/RNU5B-1	5
BP	GO:0045291	mRNA trans splicing, SL addition	5/760	12/17913	8.37671e-05	0.00734783	0.00696781	RNU5D-1/RNU5E-1/RNU4-1/RNU5A-1/RNU5B-1	5
BP	GO:0019370	leukotriene biosynthetic process	6/760	19/17913	9.65041e-05	0.00828498	0.00785649	GGTLC1/PLA2G1B/GGT2/GGT3P/GGTLC2/GGTLC3	6
BP	GO:0035902	response to immobilization stress	7/760	27/17913	0.000101535	0.00853532	0.00809388	CRH/REG1A/REN/TH/PITX3/NR0B1/TFF1	7
BP	GO:0046683	response to organophosphorus	16/760	130/17913	0.000125295	0.0100017	0.00948444	SLC6A4/PAX4/ADIPOQ/P2RX2/PENK/GPD1/REN/CNGA3/HCN4/CPS1/FOSL1/SLC5A5/AKR1C1/PCK1/PTPRN/ALDH3A1	16
BP	GO:0034754	cellular hormone metabolic process	15/760	117/17913	0.000127383	0.0100017	0.00948444	HSD17B6/CYP21A2/TSPOAP1/HSD3B1/AKR1C3/RPE65/UGT1A7/AKR1C1/AKR1C2/ADH4/AKR1C4/UGT1A1/UGT1A3/AFP/AKR1B10	15
BP	GO:0046461	neutral lipid catabolic process	8/760	37/17913	0.000130751	0.0100017	0.00948444	FGF21/FABP12/FABP3/FABP9/FABP4/FABP2/APOC3/CPS1	8
BP	GO:0046464	acylglycerol catabolic process	8/760	37/17913	0.000130751	0.0100017	0.00948444	FGF21/FABP12/FABP3/FABP9/FABP4/FABP2/APOC3/CPS1	8
BP	GO:0036159	inner dynein arm assembly	5/760	13/17913	0.000131373	0.0100017	0.00948444	CFAP100/CFAP73/DNAAF1/TEKT2/ZMYND10	5
BP	GO:0071326	cellular response to monosaccharide stimulus	16/760	131/17913	0.000137226	0.0102539	0.00972354	NEUROD1/CASR/CRH/FGF21/AGER/ADCY8/PDX1/TH/LEP/GCLM/GATA4/GCLC/PCK1/PTPRN/NR1H4/LIN28A	16
BP	GO:0022412	cellular process involved in reproduction in multicellular organism	29/760	326/17913	0.000145427	0.0106032	0.0100548	RXFP2/CATSPERD/CFAP157/TDRD9/FIGLA/RETN/FABP9/CFAP43/SPAG6/RSPH1/PACRG/LGR5/ROPN1L/H1FNT/DMRT1/MEI4/MAEL/MEIOB/SOHLH2/IQCF1/SOHLH1/DEFB1/FOSL1/SYCP1/FOXL2/TEX15/SPANXB1/LIN28A/CTCFL	29
BP	GO:0051591	response to cAMP	13/760	93/17913	0.000147157	0.0106032	0.0100548	PAX4/ADIPOQ/PENK/GPD1/REN/CNGA3/HCN4/CPS1/FOSL1/SLC5A5/PCK1/PTPRN/ALDH3A1	13
BP	GO:0007586	digestion	16/760	132/17913	0.000150137	0.0106281	0.0100784	NEUROD1/CRH/LCT/CHRM1/CEL/FABP2/SERPINA3/GKN1/LEP/TAC1/AKR1C1/AKR1C2/ALPI/GUCA2B/PRSS3/MUC2	16
BP	GO:0009991	response to extracellular stimulus	39/760	498/17913	0.000179585	0.0124935	0.0118474	CASR/ASCL1/FGF21/PRLH/REG1A/SLC6A4/ADIPOQ/P2RX2/PENK/AQP2/PCSK1N/SCTR/NAMPT/PDX1/G6PD/AKR1C3/HTR2C/TH/LEP/GCLM/SLC16A1/CPS1/GATA4/AMELX/FOSL1/SLC2A1/GIP/GCLC/CTSV/ALB/PCK1/KRT20/CYP24A1/NR1H4/ALDH3A1/UGT1A1/KYNU/SPX/G6PC	39
BP	GO:0015711	organic anion transport	35/760	430/17913	0.000183436	0.0125452	0.0118964	SYT4/CASR/SLC10A2/SLC1A7/PLA2G1B/SLC13A2/SLC6A18/FABP3/FABP4/CA1/THRSP/SLC16A11/PLA2G4F/PLA2G12B/TSPOAP1/SLC1A6/SLCO1B3/SLC26A4/LEP/CYP4F2/APOC3/SLC6A17/SLC16A1/SLC2A1/SLCO1B1/AKR1C1/SLC7A11/SLC13A5/NR1H4/AKR1C4/SLC6A15/ABCC2/SPX/NTSR1/G6PC	35
BP	GO:0031667	response to nutrient levels	37/760	466/17913	0.000199182	0.013395	0.0127022	CASR/ASCL1/FGF21/PRLH/REG1A/SLC6A4/ADIPOQ/P2RX2/PENK/PCSK1N/SCTR/NAMPT/PDX1/G6PD/AKR1C3/HTR2C/TH/LEP/GCLM/SLC16A1/CPS1/GATA4/AMELX/SLC2A1/GIP/GCLC/CTSV/ALB/PCK1/KRT20/CYP24A1/NR1H4/ALDH3A1/UGT1A1/KYNU/SPX/G6PC	37
BP	GO:0045109	intermediate filament organization	6/760	22/17913	0.000237964	0.0157407	0.0149266	KRT14/NEFL/KRT9/PKP2/KRT20/KRT17	6
BP	GO:0009620	response to fungus	9/760	51/17913	0.000260541	0.0169562	0.0160792	ELANE/DEFA5/CHGA/RNASE7/IL36RN/HRG/C10orf99/S100A8/S100A9	9
BP	GO:0071322	cellular response to carbohydrate stimulus	16/760	139/17913	0.00027398	0.0173393	0.0164425	NEUROD1/CASR/CRH/FGF21/AGER/ADCY8/PDX1/TH/LEP/GCLM/GATA4/GCLC/PCK1/PTPRN/NR1H4/LIN28A	16
BP	GO:0042593	glucose homeostasis	22/760	227/17913	0.000275022	0.0173393	0.0164425	NEUROD1/CASR/CRH/FGF21/AGER/ADIPOQ/ADCY8/CAV3/PDX1/TH/LEP/GCLM/SLC16A1/GATA4/STXBP5L/GCLC/HNF4A/PCK1/PTPRN/NR1H4/LIN28A/G6PC	22
BP	GO:0033500	carbohydrate homeostasis	22/760	228/17913	0.000292537	0.0181598	0.0172206	NEUROD1/CASR/CRH/FGF21/AGER/ADIPOQ/ADCY8/CAV3/PDX1/TH/LEP/GCLM/SLC16A1/GATA4/STXBP5L/GCLC/HNF4A/PCK1/PTPRN/NR1H4/LIN28A/G6PC	22
BP	GO:0071333	cellular response to glucose stimulus	15/760	128/17913	0.00034666	0.0211913	0.0200953	NEUROD1/CASR/CRH/FGF21/AGER/ADCY8/PDX1/TH/GCLM/GATA4/GCLC/PCK1/PTPRN/NR1H4/LIN28A	15
BP	GO:0046456	icosanoid biosynthetic process	9/760	53/17913	0.000351875	0.0211913	0.0200953	GGTLC1/PLA2G1B/GGT2/GGT3P/GGTLC2/ALOX15/GGTLC3/PLA2G4F/AKR1C3	9
BP	GO:0009914	hormone transport	27/760	311/17913	0.000358685	0.0212837	0.020183	NEUROD1/CASR/CRH/ADIPOQ/ADCY8/SLC30A8/RETN/SERPINA7/ABCC8/REN/EDN3/PDX1/HTR2C/LEP/SLC16A1/TAC1/RIMS2/SLC2A1/STXBP5L/GIP/FOXL2/HNF4A/INHA/FGA/PTPRN/NR1H4/ABCC2	27
BP	GO:0006690	icosanoid metabolic process	13/760	102/17913	0.000373877	0.0218637	0.0207329	GGTLC1/PLA2G1B/GGT2/GGT3P/GGTLC2/ALOX15/GGTLC3/PLA2G4F/AKR1C3/CYP4F2/PTGR1/AKR1C2/CYP4F3	13
BP	GO:0071331	cellular response to hexose stimulus	15/760	130/17913	0.000410099	0.0236393	0.0224167	NEUROD1/CASR/CRH/FGF21/AGER/ADCY8/PDX1/TH/GCLM/GATA4/GCLC/PCK1/PTPRN/NR1H4/LIN28A	15
BP	GO:0006869	lipid transport	28/760	332/17913	0.000448819	0.0255068	0.0241876	SLC10A2/CRH/PLA2G1B/ADIPOQ/FABP3/RETN/FABP4/THRSP/REN/PLA2G4F/PLA2G12B/APOH/CEL/SLCO1B3/FABP2/LEP/CYP4F2/APOC3/TAC1/SLCO1B1/GRAMD1B/AKR1C1/NR1H4/AKR1C4/LBP/ABCC2/SPX/NTSR1	28
BP	GO:0000244	spliceosomal tri-snRNP complex assembly	6/760	25/17913	0.000506603	0.028002	0.0265538	RNU6ATAC/RNU5D-1/RNU5E-1/RNU4-1/RNU5A-1/RNU5B-1	6
BP	GO:0042730	fibrinolysis	6/760	25/17913	0.000506603	0.028002	0.0265538	PLG/F11/APOH/HRG/FGA/F2	6
BP	GO:0046883	regulation of hormone secretion	23/760	254/17913	0.000533792	0.0291061	0.0276008	NEUROD1/CASR/CRH/ADIPOQ/ADCY8/SLC30A8/RETN/ABCC8/REN/EDN3/PDX1/HTR2C/LEP/SLC16A1/TAC1/SLC2A1/STXBP5L/GIP/FOXL2/HNF4A/INHA/FGA/NR1H4	23
BP	GO:0043171	peptide catabolic process	5/760	17/17913	0.000548233	0.0294949	0.0279695	GGTLC1/GGTLC2/CTSH/GGTLC3/CPN1	5
BP	GO:0007565	female pregnancy	19/760	193/17913	0.000577519	0.0306617	0.0290759	SCGB1A1/PRLHR/CRH/CALCA/NAMPT/LEP/TAC3/FOSL1/SLC2A1/GIP/CTSV/PSG1/PSG2/PSG6/PSG9/PSG5/ABCC2/PSG3/PSG4	19
BP	GO:0052695	cellular glucuronidation	5/760	18/17913	0.000732754	0.037537	0.0355957	UGT1A7/UGT1A6/UGT1A10/UGT1A1/UGT1A3	5
BP	GO:1902644	tertiary alcohol metabolic process	5/760	18/17913	0.000732754	0.037537	0.0355957	AKR1C3/AKR1C1/AKR1C2/AKR1C4/AKR1B10	5
BP	GO:0015850	organic hydroxy compound transport	21/760	228/17913	0.000734925	0.037537	0.0355957	SYT4/SLC10A2/CRH/SLC6A4/ADIPOQ/AQP2/REN/CHGA/CEL/SLCO1B3/LEP/RAB3B/APOC3/SLC16A1/TAC1/SLCO1B1/GRAMD1B/AKR1C1/NR1H4/AKR1C4/ABCC2	21
BP	GO:1901616	organic hydroxy compound catabolic process	9/760	59/17913	0.000795549	0.0399399	0.0378743	MTMR7/CEL/AKR1C3/CYP4F2/CYP24A1/ADH4/NTSR1/AKR1B10/CYP4F3	9
BP	GO:0016101	diterpenoid metabolic process	12/760	97/17913	0.000813689	0.0399399	0.0378743	CRH/GPIHBP1/AKR1C3/RPE65/APOC3/UGT1A7/AKR1C1/ADH4/AKR1C4/UGT1A1/UGT1A3/AKR1B10	12
BP	GO:0032276	regulation of gonadotropin secretion	4/760	11/17913	0.000835263	0.0399399	0.0378743	CRH/LEP/FOXL2/INHA	4
BP	GO:0072537	fibroblast activation	4/760	11/17913	0.000835263	0.0399399	0.0378743	LEP/AKAP12/GCLM/GCLC	4
BP	GO:1902093	positive regulation of flagellated sperm motility	4/760	11/17913	0.000835263	0.0399399	0.0378743	TAC4/RNASE10/IQCF1/DEFB1	4
BP	GO:0006749	glutathione metabolic process	8/760	48/17913	0.000846912	0.0399399	0.0378743	GGTLC1/GGT3P/GGTLC2/GGTLC3/G6PD/GCLM/GCLC/SLC7A11	8
BP	GO:0046887	positive regulation of hormone secretion	14/760	125/17913	0.00085126	0.0399399	0.0378743	CASR/CRH/ADCY8/SLC30A8/RETN/EDN3/PDX1/LEP/TAC1/GIP/FOXL2/INHA/FGA/NR1H4	14
BP	GO:0001101	response to acid chemical	27/760	330/17913	0.000892332	0.0408638	0.0387504	SCGB1A1/ASCL1/FGF21/REG1A/SLC6A4/ADIPOQ/FABP3/AQP2/CTSH/PDX1/AKR1C3/TH/LEP/GCLM/CPS1/FZD10/GIP/AKR1C1/GCLC/DKK1/GJB3/AKR1C2/PCK1/TRIML2/NR1H4/AKR1C4/ABCC2	27
BP	GO:0031640	killing of cells of other organism	9/760	60/17913	0.000901334	0.0408638	0.0387504	ELANE/AZU1/DEFA5/CHGA/FCER2/DEFB4A/HRG/F2/KRT6A	9
BP	GO:0044364	disruption of cells of other organism	9/760	60/17913	0.000901334	0.0408638	0.0387504	ELANE/AZU1/DEFA5/CHGA/FCER2/DEFB4A/HRG/F2/KRT6A	9
BP	GO:0061045	negative regulation of wound healing	10/760	73/17913	0.000985088	0.0441648	0.0418806	AGER/MYOZ1/PLG/F11/APOH/CD109/HRG/FGA/F2/KNG1	10
BP	GO:0050830	defense response to Gram-positive bacterium	11/760	86/17913	0.00100351	0.0444963	0.042195	DEFA5/PLA2G1B/CHGA/DMBT1/RNASE7/HIST1H2BF/DEFB4A/DEFB1/C10orf99/LBP/KRT6A	11
BP	GO:0001678	cellular glucose homeostasis	15/760	142/17913	0.00103911	0.045574	0.0432169	NEUROD1/CASR/CRH/FGF21/AGER/ADCY8/PDX1/TH/GCLM/GATA4/GCLC/PCK1/PTPRN/NR1H4/LIN28A	15
BP	GO:0046879	hormone secretion	25/760	301/17913	0.00110286	0.0474614	0.0450068	NEUROD1/CASR/CRH/ADIPOQ/ADCY8/SLC30A8/RETN/ABCC8/REN/EDN3/PDX1/HTR2C/LEP/SLC16A1/TAC1/RIMS2/SLC2A1/STXBP5L/GIP/FOXL2/HNF4A/INHA/FGA/PTPRN/NR1H4	25
BP	GO:1903035	negative regulation of response to wounding	11/760	87/17913	0.00110567	0.0474614	0.0450068	AGER/MYOZ1/PLG/F11/APOH/CD109/HRG/KLK8/FGA/F2/KNG1	11
CC	GO:0005930	axoneme	22/829	100/18678	3.61564e-10	9.12972e-08	8.37397e-08	CFAP100/CFAP73/DNAAF1/DNAI2/KIF19/DNAI1/DNAH9/AKAP14/CFAP46/CFAP74/DRC1/TCTEX1D4/CCDC151/CCDC114/SPEF1/ARMC4/RSPH4A/CFAP43/SPAG6/HYDIN/DRC3/MAATS1	22
CC	GO:0097014	ciliary plasm	22/829	101/18678	4.4319e-10	9.12972e-08	8.37397e-08	CFAP100/CFAP73/DNAAF1/DNAI2/KIF19/DNAI1/DNAH9/AKAP14/CFAP46/CFAP74/DRC1/TCTEX1D4/CCDC151/CCDC114/SPEF1/ARMC4/RSPH4A/CFAP43/SPAG6/HYDIN/DRC3/MAATS1	22
CC	GO:0044447	axoneme part	10/829	31/18678	5.32743e-07	7.31634e-05	6.71069e-05	CFAP100/CFAP73/DNAI2/DNAI1/DNAH9/DRC1/CCDC114/RSPH4A/HYDIN/MAATS1	10
CC	GO:0032838	plasma membrane bounded cell projection cytoplasm	24/829	181/18678	1.64028e-06	0.000168949	0.000154964	CFAP100/GRIK3/CFAP73/DNAAF1/DNAI2/KIF19/DNAI1/DNAH9/AKAP14/CFAP46/CFAP74/DRC1/TCTEX1D4/CCDC151/CCDC114/SPEF1/ARMC4/RSPH4A/CFAP43/SPAG6/HYDIN/DRC3/MAATS1/NEFL	24
CC	GO:0001533	cornified envelope	11/829	44/18678	2.46323e-06	0.00020297	0.000186168	DSC1/SPRR1B/SPRR2D/SPRR2A/PKP2/SPRR2E/RPTN/SPRR2G/DSG4/PI3/DSG3	11
CC	GO:0005882	intermediate filament	25/829	206/18678	5.09141e-06	0.00034961	0.000320669	KRT24/LMNTD1/DLGAP2/PRPH/KRT33B/KRT77/KRT33A/KRT78/KRT13/KRT75/KRT34/KRT14/NEFL/KRT9/KRT16/PKP2/INA/CASP14/KRT20/KRT17/KRT83/KRT6C/KRT81/KRT6B/KRT6A	25
CC	GO:0031514	motile cilium	21/829	162/18678	1.03257e-05	0.00060774	0.000557432	CFAP100/TEKT4/CFAP73/DNAI2/CATSPERD/CFAP52/CFAP65/TCTE1/DNAH9/TEKT3/DRC1/TCTEX1D4/RSPH4A/CFAP43/SPAG6/RSPH1/PACRG/DRC3/ROPN1L/MAATS1/DEFB1	21
CC	GO:0045111	intermediate filament cytoskeleton	27/829	245/18678	1.32081e-05	0.000680219	0.000623911	KRT24/LMNTD1/DLGAP2/PRPH/KRT33B/SLC1A6/KRT77/KRT33A/KRT78/KRT13/KRT75/KRT34/S100A8/KRT14/NEFL/KRT9/KRT16/PKP2/INA/CASP14/KRT20/KRT17/KRT83/KRT6C/KRT81/KRT6B/KRT6A	27
CC	GO:0031225	anchored component of membrane	20/829	156/18678	1.96383e-05	0.000898996	0.000824577	CEACAM8/ITLN1/GFRA1/GPIHBP1/BCAN/PLET1/LYPD6B/ALPP/CD109/LY6K/LY6D/RAB3B/MDGA2/RAET1L/CEACAM7/CD177/ALPI/VNN1/TEX101/LYPD3	20
CC	GO:0005682	U5 snRNP	4/829	10/18678	0.000652683	0.0268905	0.0246645	RNU5D-1/RNU5E-1/RNU5A-1/RNU5B-1	4
CC	GO:0044441	ciliary part	33/829	415/18678	0.000918892	0.0344167	0.0315677	CFAP100/TEKT4/CFAP73/DNAAF1/DNAI2/C11orf97/CATSPERD/KIF19/DNAI1/DNAH9/AKAP14/CFAP46/CFAP74/DRC1/TCTEX1D4/CCDC151/CFAP157/CCDC114/SPEF1/DYNLRB2/ARMC4/RSPH4A/CFAP43/SPAG6/HYDIN/RSPH1/CNGA4/PACRG/DRC3/MAATS1/DEFB1/INHA/GUCA2B	33
MF	GO:0033293	monocarboxylic acid binding	15/705	59/16969	1.18824e-08	7.22448e-06	6.26639e-06	PLA2G1B/FABP3/FABP4/FABP2/UGT1A7/AKR1C1/AKR1C2/S100A8/HNF4A/S100A9/ALB/NR1H4/CYP4F11/UGT1A1/UGT1A3	15
MF	GO:0004252	serine-type endopeptidase activity	21/705	133/16969	1.33591e-07	2.84541e-05	2.46806e-05	ELANE/AZU1/KLK12/KLK3/OVCH1/PLG/F11/CTSH/KLK14/TMPRSS15/MMP3/TMPRSS11E/KLK5/MMP1/TMPRSS11A/KLK8/KLK6/TMPRSS11D/TMPRSS11F/F2/PRSS3	21
MF	GO:0030414	peptidase inhibitor activity	23/705	157/16969	1.40398e-07	2.84541e-05	2.46806e-05	WFDC6/EPPIN/PI16/SERPINA9/WFIKKN2/PCSK1N/SERPIND1/SERPINB13/SPOCK1/SERPINA3/CD109/SERPINB12/HRG/SERPINB4/CARD18/FETUB/C3P1/SERPINB3/AHSG/WFDC5/A2ML1/PI3/KNG1	23
MF	GO:0004866	endopeptidase inhibitor activity	22/705	149/16969	2.2754e-07	3.06535e-05	2.65883e-05	WFDC6/EPPIN/SERPINA9/WFIKKN2/PCSK1N/SERPIND1/SERPINB13/SPOCK1/SERPINA3/CD109/SERPINB12/HRG/SERPINB4/CARD18/FETUB/C3P1/SERPINB3/AHSG/WFDC5/A2ML1/PI3/KNG1	22
MF	GO:0004867	serine-type endopeptidase inhibitor activity	15/705	73/16969	2.52085e-07	3.06535e-05	2.65883e-05	WFDC6/EPPIN/SERPINA9/WFIKKN2/PCSK1N/SERPINB13/SPOCK1/SERPINA3/CD109/SERPINB12/SERPINB4/SERPINB3/WFDC5/A2ML1/PI3	15
MF	GO:0061135	endopeptidase regulator activity	22/705	154/16969	4.08947e-07	4.144e-05	3.59443e-05	WFDC6/EPPIN/SERPINA9/WFIKKN2/PCSK1N/SERPIND1/SERPINB13/SPOCK1/SERPINA3/CD109/SERPINB12/HRG/SERPINB4/CARD18/FETUB/C3P1/SERPINB3/AHSG/WFDC5/A2ML1/PI3/KNG1	22
MF	GO:0004175	endopeptidase activity	34/705	322/16969	6.10203e-07	5.30005e-05	4.59717e-05	ELANE/AZU1/KLK12/ADGB/KLK3/OVCH1/PLG/F11/CTSH/CAPN3/KLK14/ADAMTS8/REN/TMPRSS15/MMP12/MMP3/TMPRSS11E/MMP10/ADAMTS20/KLK5/CAPNS2/CPS1/MMP1/TINAG/CARD18/TMPRSS11A/DDI1/KLK8/KLK6/TMPRSS11D/CASP14/TMPRSS11F/F2/PRSS3	34
MF	GO:0061134	peptidase regulator activity	24/705	192/16969	1.47709e-06	0.000112259	9.73713e-05	WFDC6/EPPIN/PI16/SERPINA9/WFIKKN2/PCSK1N/CTSH/SERPIND1/SERPINB13/SPOCK1/SERPINA3/CD109/SERPINB12/HRG/SERPINB4/CARD18/FETUB/C3P1/SERPINB3/AHSG/WFDC5/A2ML1/PI3/KNG1	24
MF	GO:0008236	serine-type peptidase activity	21/705	158/16969	2.47031e-06	0.000166883	0.000144752	ELANE/AZU1/KLK12/KLK3/OVCH1/PLG/F11/CTSH/KLK14/TMPRSS15/MMP3/TMPRSS11E/KLK5/MMP1/TMPRSS11A/KLK8/KLK6/TMPRSS11D/TMPRSS11F/F2/PRSS3	21
MF	GO:0031406	carboxylic acid binding	22/705	176/16969	4.01309e-06	0.000225991	0.000196021	CASR/PLA2G1B/ADIPOQ/FABP3/FABP4/BCAN/FABP2/TH/CPS1/UGT1A7/AKR1C1/GCLC/AKR1C2/S100A8/HNF4A/S100A9/ALB/PCK1/NR1H4/CYP4F11/UGT1A1/UGT1A3	22
MF	GO:0017171	serine hydrolase activity	21/705	163/16969	4.08865e-06	0.000225991	0.000196021	ELANE/AZU1/KLK12/KLK3/OVCH1/PLG/F11/CTSH/KLK14/TMPRSS15/MMP3/TMPRSS11E/KLK5/MMP1/TMPRSS11A/KLK8/KLK6/TMPRSS11D/TMPRSS11F/F2/PRSS3	21
MF	GO:0043177	organic acid binding	22/705	178/16969	4.83623e-06	0.000245036	0.00021254	CASR/PLA2G1B/ADIPOQ/FABP3/FABP4/BCAN/FABP2/TH/CPS1/UGT1A7/AKR1C1/GCLC/AKR1C2/S100A8/HNF4A/S100A9/ALB/PCK1/NR1H4/CYP4F11/UGT1A1/UGT1A3	22
MF	GO:0030545	receptor regulator activity	38/705	425/16969	7.84265e-06	0.000366795	0.000318151	SCGB3A1/THBS4/CRH/FGF21/PRLH/REG1A/ANGPT4/ADIPOQ/PENK/RETN/WFIKKN2/FGF9/EDN3/IL37/VEGFD/CALCA/PATE4/NAMPT/CCL7/LYPD6B/IL1A/NRG4/CGA/IL36RN/AMELX/GIP/IAPP/C10orf99/DKK1/FST/TFF1/INHA/FGF12/FGF5/F2/SPX/NTS/INSL4	38
MF	GO:0016614	oxidoreductase activity, acting on CH-OH group of donors	17/705	120/16969	9.38034e-06	0.000407375	0.00035335	LIPF/GPD1/HSD17B6/ADH1B/PGD/G6PD/HSD3B1/AKR1C3/UGDH/PTGR1/CBR3/AKR1C1/AKR1C2/ADH4/AKR1C4/ALDH3A1/AKR1B10	17
MF	GO:0004497	monooxygenase activity	14/705	86/16969	1.13733e-05	0.000460999	0.000399862	CYP21A2/CYP2F1/AKR1C3/TH/CYP4F2/CYP2C18/AGMO/AKR1C1/AKR1C2/CYP24A1/PAH/CYP2B6/CYP4F11/CYP4F3	14
MF	GO:0005504	fatty acid binding	8/705	28/16969	1.26567e-05	0.000480954	0.000417171	FABP3/FABP4/FABP2/S100A8/HNF4A/S100A9/ALB/CYP4F11	8
MF	GO:0008106	alcohol dehydrogenase (NADP+) activity	6/705	15/16969	1.82634e-05	0.000653186	0.000566562	AKR1C3/AKR1C1/AKR1C2/ADH4/ALDH3A1/AKR1B10	6
MF	GO:0004033	aldo-keto reductase (NADP) activity	7/705	23/16969	2.83796e-05	0.000958601	0.000831474	AKR1C3/AKR1C1/AKR1C2/ADH4/AKR1C4/ALDH3A1/AKR1B10	7
MF	GO:0016616	oxidoreductase activity, acting on the CH-OH group of donors, NAD or NADP as acceptor	15/705	108/16969	3.94284e-05	0.00126171	0.00109438	HSD17B6/ADH1B/PGD/G6PD/HSD3B1/AKR1C3/UGDH/PTGR1/CBR3/AKR1C1/AKR1C2/ADH4/AKR1C4/ALDH3A1/AKR1B10	15
MF	GO:0008201	heparin binding	18/705	148/16969	4.30264e-05	0.001308	0.00113454	ELANE/AZU1/THBS4/F11/FGF9/SERPIND1/ADAMTS8/RSPO1/APOH/CEL/CCL7/LAMC2/HRG/HIST1H1A/F2/RSPO3/KNG1/REG4	18
MF	GO:0046943	carboxylic acid transmembrane transporter activity	14/705	98/16969	5.1639e-05	0.00149507	0.0012968	SLC10A2/SLC1A7/SLC13A2/SLC6A18/SLC16A11/SLC1A6/SLCO1B3/SLC16A1/SLCO1B1/SLC7A11/SLC13A5/AKR1C4/SLC6A15/ABCC2	14
MF	GO:0005342	organic acid transmembrane transporter activity	14/705	99/16969	5.78874e-05	0.0015998	0.00138764	SLC10A2/SLC1A7/SLC13A2/SLC6A18/SLC16A11/SLC1A6/SLCO1B3/SLC16A1/SLCO1B1/SLC7A11/SLC13A5/AKR1C4/SLC6A15/ABCC2	14
MF	GO:0008509	anion transmembrane transporter activity	24/705	240/16969	6.53503e-05	0.00172752	0.00149842	SLC10A2/CLCA1/SLC1A7/SLC6A4/SLC13A2/SLC6A18/ADAMTS8/SLC16A11/FXYD1/SLC1A6/CLCN1/SLCO1B3/SLC26A4/GABRG2/SLC16A1/SLC2A1/SLC5A5/SLCO1B1/GABRA2/SLC7A11/SLC13A5/AKR1C4/SLC6A15/ABCC2	24
MF	GO:0005179	hormone activity	14/705	103/16969	8.996e-05	0.00227899	0.00197675	CRH/PRLH/ADIPOQ/PENK/RETN/EDN3/CALCA/CGA/GIP/IAPP/INHA/SPX/NTS/INSL4	14
MF	GO:0005326	neurotransmitter transporter activity	8/705	37/16969	0.000112896	0.00274564	0.00238152	SLC1A7/SLC5A7/SLC6A4/SLC6A18/SLC1A6/SLC6A17/SLC7A11/SLC6A15	8
MF	GO:0005328	neurotransmitter:sodium symporter activity	6/705	20/16969	0.000118338	0.00276728	0.00240029	SLC5A7/SLC6A4/SLC6A18/SLC1A6/SLC6A17/SLC6A15	6
MF	GO:0048018	receptor ligand activity	33/705	397/16969	0.000126976	0.00285932	0.00248012	SCGB3A1/THBS4/CRH/FGF21/PRLH/REG1A/ADIPOQ/PENK/RETN/FGF9/EDN3/IL37/VEGFD/CALCA/NAMPT/CCL7/IL1A/NRG4/CGA/IL36RN/AMELX/GIP/IAPP/C10orf99/DKK1/TFF1/INHA/FGF12/FGF5/F2/SPX/NTS/INSL4	33
MF	GO:0036041	long-chain fatty acid binding	5/705	14/16969	0.000178644	0.00387913	0.00336469	FABP3/FABP4/FABP2/S100A8/S100A9	5
MF	GO:0005539	glycosaminoglycan binding	20/705	199/16969	0.000242308	0.00508011	0.0044064	ELANE/AZU1/THBS4/F11/FGF9/SERPIND1/ADAMTS8/RSPO1/APOH/CEL/BCAN/RNASE7/CCL7/LAMC2/HRG/HIST1H1A/F2/RSPO3/KNG1/REG4	20
MF	GO:0015077	monovalent inorganic cation transmembrane transporter activity	24/705	266/16969	0.000315715	0.00613841	0.00532435	SLC10A2/KCNA4/LRRC52/GRIK3/KCNK16/SCN3A/SLC5A7/SLC6A4/SLC13A2/SLC6A18/ABCC8/KCNK17/SLC1A6/KCNG1/OTOP3/HCN4/SLC6A17/SLC5A5/KCNF1/COX7B2/OTOP2/SLC15A1/SLC6A15/KCNJ18	24
MF	GO:0004857	enzyme inhibitor activity	28/705	332/16969	0.000319021	0.00613841	0.00532435	SCGB1A1/WFDC6/EPPIN/PI16/SERPINA9/MYOZ1/WFIKKN2/PCSK1N/SERPIND1/SERPINB13/SPOCK1/SERPINA3/CD109/SERPINB12/APOC3/UGT1A7/HRG/SERPINB4/CARD18/FETUB/C3P1/SERPINB3/AHSG/WFDC5/UGT1A1/A2ML1/PI3/KNG1	28
MF	GO:0005200	structural constituent of cytoskeleton	11/705	77/16969	0.000323074	0.00613841	0.00532435	TUBA4B/KRT14/NEFL/KRT9/KRT16/INA/KRT20/KRT17/KRT6B/TUBA3C/KRT6A	11
MF	GO:0015267	channel activity	30/705	370/16969	0.000387074	0.00713155	0.00618578	CLCA1/KCNA4/LRRC52/GRIK3/KCNK16/SCN3A/P2RX2/CHRNA2/GRIA1/AQP2/ABCC8/KCNK17/CNGA3/FXYD1/TSPOAP1/TRPC5/KCNG1/CLCN1/OTOP3/GJB4/HCN4/GABRG2/CACNG7/KCNF1/GJA10/GJB3/GABRA2/OTOP2/TRPA1/KCNJ18	30
MF	GO:0022803	passive transmembrane transporter activity	30/705	371/16969	0.000404965	0.00724173	0.00628135	CLCA1/KCNA4/LRRC52/GRIK3/KCNK16/SCN3A/P2RX2/CHRNA2/GRIA1/AQP2/ABCC8/KCNK17/CNGA3/FXYD1/TSPOAP1/TRPC5/KCNG1/CLCN1/OTOP3/GJB4/HCN4/GABRG2/CACNG7/KCNF1/GJA10/GJB3/GABRA2/OTOP2/TRPA1/KCNJ18	30
MF	GO:0015370	solute:sodium symporter activity	9/705	56/16969	0.000460687	0.00786597	0.0068228	SLC10A2/SLC5A7/SLC6A4/SLC13A2/SLC6A18/SLC1A6/SLC6A17/SLC5A5/SLC6A15	9
MF	GO:0022890	inorganic cation transmembrane transporter activity	34/705	444/16969	0.000465748	0.00786597	0.0068228	SLC10A2/KCNA4/LRRC52/GRIK3/KCNK16/SCN3A/SLC5A7/SLC6A4/SLC13A2/SLC6A18/SLC30A8/P2RX2/CHRNA2/GRIA1/ABCC8/KCNK17/CNGA3/TSPOAP1/TRPC5/SLC1A6/KCNG1/OTOP3/SLC30A10/HCN4/SLC6A17/CACNG7/SLC5A5/KCNF1/COX7B2/OTOP2/TRPA1/SLC15A1/SLC6A15/KCNJ18	34
MF	GO:0008028	monocarboxylic acid transmembrane transporter activity	6/705	26/16969	0.000568052	0.00933447	0.00809655	SLC10A2/SLC16A11/SLCO1B3/SLC16A1/SLCO1B1/AKR1C4	6
MF	GO:0015294	solute:cation symporter activity	10/705	70/16969	0.00059827	0.00941117	0.00816308	SLC10A2/SLC5A7/SLC6A4/SLC13A2/SLC6A18/SLC1A6/SLC6A17/SLC5A5/SLC15A1/SLC6A15	10
MF	GO:1901618	organic hydroxy compound transmembrane transporter activity	7/705	36/16969	0.000603677	0.00941117	0.00816308	SLC10A2/SLC6A4/AQP2/SLCO1B3/SLC16A1/SLCO1B1/AKR1C4	7
MF	GO:0008514	organic anion transmembrane transporter activity	15/705	139/16969	0.00067102	0.0101995	0.00884687	SLC10A2/SLC1A7/SLC13A2/SLC6A18/SLC16A11/SLC1A6/SLCO1B3/SLC16A1/SLC2A1/SLCO1B1/SLC7A11/SLC13A5/AKR1C4/SLC6A15/ABCC2	15
MF	GO:0015293	symporter activity	13/705	112/16969	0.000758514	0.0111685	0.00968734	SLC10A2/SLC1A7/SLC5A7/SLC6A4/SLC13A2/SLC6A18/SLC16A11/SLC1A6/SLC6A17/SLC16A1/SLC5A5/SLC15A1/SLC6A15	13
MF	GO:0050786	RAGE receptor binding	4/705	11/16969	0.000771506	0.0111685	0.00968734	S100A8/S100A9/S100P/S100A7	4
MF	GO:0015291	secondary active transmembrane transporter activity	17/705	172/16969	0.00083471	0.0118024	0.0102372	SLC10A2/SLC1A7/SLC5A7/SLC6A4/SLC13A2/SLC6A18/SLC16A11/SLC47A1/SLC1A6/SLC26A4/CDH17/SLC6A17/SLC16A1/SLC5A5/SLC15A1/SLC7A11/SLC6A15	17
MF	GO:0022838	substrate-specific channel activity	27/705	338/16969	0.000929666	0.0128463	0.0111427	CLCA1/KCNA4/LRRC52/GRIK3/KCNK16/SCN3A/P2RX2/CHRNA2/GRIA1/AQP2/ABCC8/KCNK17/CNGA3/FXYD1/TSPOAP1/TRPC5/KCNG1/CLCN1/OTOP3/HCN4/GABRG2/CACNG7/KCNF1/GABRA2/OTOP2/TRPA1/KCNJ18	27
MF	GO:0008324	cation transmembrane transporter activity	35/705	484/16969	0.00107581	0.0145354	0.0126078	SLC10A2/KCNA4/LRRC52/GRIK3/KCNK16/SCN3A/SLC5A7/SLC6A4/SLC13A2/SLC6A18/SLC30A8/P2RX2/CHRNA2/GRIA1/ABCC8/KCNK17/CNGA3/TSPOAP1/TRPC5/SLC1A6/KCNG1/OTOP3/SLC30A10/HCN4/SLC6A17/CACNG7/SLC5A5/KCNF1/COX7B2/OTOP2/TRPA1/SLC15A1/SLC6A15/KCNJ18/RHCG	35
MF	GO:0015125	bile acid transmembrane transporter activity	4/705	12/16969	0.00111938	0.0147953	0.0128332	SLC10A2/SLCO1B3/SLCO1B1/AKR1C4	4
MF	GO:0005216	ion channel activity	26/705	329/16969	0.00133733	0.0172999	0.0150056	CLCA1/KCNA4/LRRC52/GRIK3/KCNK16/SCN3A/P2RX2/CHRNA2/GRIA1/ABCC8/KCNK17/CNGA3/FXYD1/TSPOAP1/TRPC5/KCNG1/CLCN1/OTOP3/HCN4/GABRG2/CACNG7/KCNF1/GABRA2/OTOP2/TRPA1/KCNJ18	26
MF	GO:0005184	neuropeptide hormone activity	5/705	21/16969	0.00142562	0.0179198	0.0155433	CRH/PRLH/PENK/SPX/NTS	5
MF	GO:0004869	cysteine-type endopeptidase inhibitor activity	8/705	53/16969	0.0014442	0.0179198	0.0155433	SERPINB13/SPOCK1/HRG/CARD18/FETUB/SERPINB3/AHSG/KNG1	8
MF	GO:0030627	pre-mRNA 5'-splice site binding	5/705	22/16969	0.00178252	0.0215642	0.0187044	RNVU1-19/RNU6ATAC/RNU1-2/RNVU1-7/RNVU1-11	5
MF	GO:0015020	glucuronosyltransferase activity	6/705	32/16969	0.00180884	0.0215642	0.0187044	UGT3A1/UGT1A7/UGT1A6/UGT1A10/UGT1A1/UGT1A3	6
MF	GO:0046873	metal ion transmembrane transporter activity	26/705	337/16969	0.00187556	0.0219296	0.0190213	SLC10A2/KCNA4/LRRC52/GRIK3/KCNK16/SCN3A/SLC5A7/SLC6A4/SLC13A2/SLC6A18/SLC30A8/ABCC8/KCNK17/TSPOAP1/TRPC5/SLC1A6/KCNG1/SLC30A10/HCN4/SLC6A17/CACNG7/SLC5A5/KCNF1/TRPA1/SLC6A15/KCNJ18	26
MF	GO:0016709	oxidoreductase activity, acting on paired donors, with incorporation or reduction of molecular oxygen, NAD(P)H as one donor, and incorporation of one atom of oxygen	6/705	33/16969	0.00213431	0.0243178	0.0210928	AKR1C3/CYP4F2/AKR1C1/AKR1C2/CYP4F11/CYP4F3	6
MF	GO:0005261	cation channel activity	21/705	254/16969	0.00218269	0.0243178	0.0210928	KCNA4/LRRC52/GRIK3/KCNK16/SCN3A/P2RX2/CHRNA2/GRIA1/ABCC8/KCNK17/CNGA3/TSPOAP1/TRPC5/KCNG1/OTOP3/HCN4/CACNG7/KCNF1/OTOP2/TRPA1/KCNJ18	21
MF	GO:0005310	dicarboxylic acid transmembrane transporter activity	5/705	23/16969	0.00220071	0.0243178	0.0210928	SLC1A7/SLC13A2/SLC1A6/SLC7A11/ABCC2	5
MF	GO:1901681	sulfur compound binding	19/705	221/16969	0.0022398	0.0243178	0.0210928	ELANE/AZU1/THBS4/F11/FGF9/SERPIND1/ADAMTS8/RSPO1/APOH/CEL/CCL7/LAMC2/HRG/HIST1H1A/FST/F2/RSPO3/KNG1/REG4	19
MF	GO:0048019	receptor antagonist activity	4/705	15/16969	0.00279433	0.0298062	0.0258534	WFIKKN2/IL36RN/DKK1/FST	4
MF	GO:0015081	sodium ion transmembrane transporter activity	12/705	117/16969	0.00342903	0.0359457	0.0311786	SLC10A2/GRIK3/SCN3A/SLC5A7/SLC6A4/SLC13A2/SLC6A18/SLC1A6/HCN4/SLC6A17/SLC5A5/SLC6A15	12
MF	GO:0019825	oxygen binding	5/705	27/16969	0.00460354	0.0471223	0.0408731	ADGB/CYP2F1/TH/CYP2C18/ALB	5
MF	GO:0016705	oxidoreductase activity, acting on paired donors, with incorporation or reduction of molecular oxygen	13/705	137/16969	0.00465023	0.0471223	0.0408731	CYP21A2/CYP2F1/AKR1C3/TH/CYP4F2/CYP2C18/AGMO/AKR1C1/AKR1C2/CYP24A1/PAH/CYP4F11/CYP4F3	13
